# Supplementary material for: Influence of Fetal-Type Posterior Cerebral Artery on Morphological Characteristics and Rupture Risk of Posterior Communicating Artery Aneurysms: A Radiomics Approach
Source: J Clin Med. 2025 May 24;14(11):3682. doi: 10.3390/jcm14113682 (PMC12155670; doi:10.3390/jcm14113682)
Supplement: Supplementary file 1 [file jcm-14-03682-s001.zip]

Archive with 1 entries (1 files):
- jcm-3573639-supplementary.pdf
